# Supplementary material for: Boundary cells restrict dystroglycan trafficking to control basement membrane sliding during tissue remodeling
Source: eLife. 2016 Sep 23;5:e17218. doi: 10.7554/eLife.17218 (PMC5061546; doi:10.7554/eLife.17218)
Supplement: Figure 1—source data 1. — DOI: http://dx.doi.org/10.7554/eLife.17218.004 [file elife-17218-fig1-data1.xlsx]

## Sheet: Sheet1
	um		um		Wilcoxon rank sum p value*
wild type	9.4	lin-29 (qy1)	9		< 0.001
wild type	12.2	lin-29 (qy1)	7.6		*Calculated in JMP 12.0, Wilcoxon/Kruskal-Wallis Tests (Rank Sums), 2 Sample test with normal approximation
wild type	10.6	lin-29 (qy1)	8.9
wild type	11.7	lin-29 (qy1)	10.1
wild type	11.5	lin-29 (qy1)	8.8
wild type	11.8	lin-29 (qy1)	8.6
wild type	10.6	lin-29 (qy1)	10.4
wild type	11.1	lin-29 (qy1)	10.8
wild type	11.2	lin-29 (qy1)	11.2
wild type	10	lin-29 (qy1)	8
wild type	10.7	lin-29 (qy1)	10.3
wild type	10.6	lin-29 (qy1)	8.5
wild type	10.1	lin-29 (qy1)	10.2
wild type	10.5	lin-29 (qy1)	11.1
wild type	11.5	lin-29 (qy1)	8.7
wild type	10	lin-29 (qy1)	8.6
wild type	9.14	lin-29 (qy1)	7.78
wild type	10.75	lin-29 (qy1)	7.65
wild type	9.3	lin-29 (qy1)	7.74
wild type	10.08	lin-29 (qy1)	7.96
wild type	11.53	lin-29 (qy1)	7.67
wild type	10.33	lin-29 (qy1)	8.43
wild type	9.63	lin-29 (qy1)	7.13
wild type	11.45	lin-29 (qy1)	6.98
wild type	11.09	lin-29 (qy1)	8.1
wild type	11.57	lin-29 (qy1)	9.18
wild type	12.75	lin-29 (qy1)	7.87
wild type	11.24	lin-29 (qy1)	8.45
wild type	10.14	lin-29 (qy1)	8.41
wild type	9.38	lin-29 (qy1)	8
wild type	8.55	lin-29 (qy1)	7.51
wild type	9.54	lin-29 (qy1)	11.1
wild type	9.9	lin-29 (qy1)	7.54
wild type	11.39	lin-29 (qy1)	7.33
wild type	10.5	lin-29 (qy1)	8.33
wild type	10.86	lin-29 (qy1)	8.04
wild type	12.18	lin-29 (qy1)	8.68
wild type	10.33	lin-29 (qy1)	8.84
wild type	13.05	lin-29 (qy1)	8.68
wild type	10.32	lin-29 (qy1)	8.48
wild type	12.48	lin-29 (qy1)	8.32
wild type	10.45	lin-29 (qy1)	8.92
wild type	12.09	lin-29 (qy1)	9.16
wild type	9.28	lin-29 (qy1)	9.63
wild type	9.9	lin-29 (qy1)	9.93
wild type	12.01	lin-29 (qy1)	6.71
wild type	12	lin-29 (qy1)	8.26
wild type	12.12	lin-29 (qy1)	8.83
wild type	9.83	lin-29 (qy1)	8.68
wild type	11.87	lin-29 (qy1)	7.46
wild type	9.9	lin-29 (qy1)	8.12
wild type	10.36	lin-29 (qy1)	8.68
wild type	9	lin-29 (qy1)	9.47
wild type	10.62	lin-29 (qy1)	8.21
wild type	10.96	lin-29 (qy1)	9.08
wild type	9.75	lin-29 (qy1)	8.08
wild type	11.61	lin-29 (qy1)	8.75
wild type	10.68	lin-29 (qy1)	8.62
wild type	11.4	lin-29 (qy1)	10.32
wild type	11.96	lin-29 (qy1)	10.05
wild type	11.8	lin-29 (qy1)	8.33
wild type	8.85	lin-29 (qy1)	6.78
wild type	10.99	lin-29 (qy1)	6.61
wild type	9.26	lin-29 (qy1)	9.3
