# Supplementary material for: Boundary cells restrict dystroglycan trafficking to control basement membrane sliding during tissue remodeling
Source: eLife. 2016 Sep 23;5:e17218. doi: 10.7554/eLife.17218 (PMC5061546; doi:10.7554/eLife.17218)
Supplement: Figure 3—source data 1. — DOI: http://dx.doi.org/10.7554/eLife.17218.008 [file elife-17218-fig3-data1.xlsx]

## Sheet: Sheet1
	um		um		Wilcoxon rank sum p value*
wild type	9.4	lin-29 (ga94)	7.82		0.0315
wild type	12.2	lin-29 (ga94)	11.25		*Calculated in JMP 12.0, Wilcoxon/Kruskal-Wallis Tests (Rank Sums), 2 Sample test with normal approximation
wild type	10.6	lin-29 (ga94)	11.16
wild type	11.7	lin-29 (ga94)	11.55
wild type	11.5	lin-29 (ga94)	7.35
wild type	11.8	lin-29 (ga94)	8.45
wild type	10.6	lin-29 (ga94)	7.72
wild type	11.1	lin-29 (ga94)	9.24
wild type	11.2	lin-29 (ga94)	10.7
wild type	10	lin-29 (ga94)	9.38
wild type	10.7	lin-29 (ga94)	11.23
wild type	10.6	lin-29 (ga94)	9.64
wild type	10.1	lin-29 (ga94)	10.6
wild type	10.5	lin-29 (ga94)	8.98
wild type	11.5	lin-29 (ga94)	7.96
wild type	10	lin-29 (ga94)	10.67
		lin-29 (ga94)	8.64
		lin-29 (ga94)	11.19
		lin-29 (ga94)	8.72
		lin-29 (ga94)	11.52
