# Supplementary material for: Boundary cells restrict dystroglycan trafficking to control basement membrane sliding during tissue remodeling
Source: eLife. 2016 Sep 23;5:e17218. doi: 10.7554/eLife.17218 (PMC5061546; doi:10.7554/eLife.17218)
Supplement: Figure 3—source data 2. — DOI: http://dx.doi.org/10.7554/eLife.17218.009 [file elife-17218-fig3-data2.xlsx]

## Sheet: Sheet1
	um		um		Wilcoxon rank sum p value*
lin-29 (qy1)	9	qy1; cdh-3 > lin-29a (rescue)	12.9		0.0134
lin-29 (qy1)	7.6	qy1; cdh-3 > lin-29a (rescue)	11.6		*Calculated in JMP 12.0, Wilcoxon/Kruskal-Wallis Tests (Rank Sums), 2 Sample test with normal approximation
lin-29 (qy1)	8.9	qy1; cdh-3 > lin-29a (rescue)	12.4
lin-29 (qy1)	10.1	qy1; cdh-3 > lin-29a (rescue)	8.8
lin-29 (qy1)	8.8	qy1; cdh-3 > lin-29a (rescue)	9.7
lin-29 (qy1)	8.6	qy1; cdh-3 > lin-29a (rescue)	10.4
lin-29 (qy1)	10.4	qy1; cdh-3 > lin-29a (rescue)	12.1
lin-29 (qy1)	10.8	qy1; cdh-3 > lin-29a (rescue)	9.7
lin-29 (qy1)	11.2	qy1; cdh-3 > lin-29a (rescue)	9.5
lin-29 (qy1)	8	qy1; cdh-3 > lin-29a (rescue)	11.6
lin-29 (qy1)	10.3	qy1; cdh-3 > lin-29a (rescue)	12.1
lin-29 (qy1)	8.5	qy1; cdh-3 > lin-29a (rescue)	12.6
lin-29 (qy1)	10.2	qy1; cdh-3 > lin-29a (rescue)	10.1
lin-29 (qy1)	11.1	qy1; cdh-3 > lin-29a (rescue)	8.8
lin-29 (qy1)	8.7	qy1; cdh-3 > lin-29a (rescue)	9.4
lin-29 (qy1)	8.6
