# Supplementary material for: Boundary cells restrict dystroglycan trafficking to control basement membrane sliding during tissue remodeling
Source: eLife. 2016 Sep 23;5:e17218. doi: 10.7554/eLife.17218 (PMC5061546; doi:10.7554/eLife.17218)
Supplement: Figure 4—source data 1. — DOI: http://dx.doi.org/10.7554/eLife.17218.011 [file elife-17218-fig4-data1.xlsx]

## Sheet: Sheet1
	um		um		Wilcoxon rank sum p value*
L4440	9.09	lag-2	9.4		0.0002
L4440	12.97	lag-2	12.06		Data combined from 3 trials
L4440	11.63	lag-2	15.5		*Calculated in JMP 12.0, Wilcoxon/Kruskal-Wallis Tests (Rank Sums), 2 Sample test with normal approximation
L4440	10.89	lag-2	11.54
L4440	10.38	lag-2	11.22
L4440	10.29	lag-2	10.28
L4440	12.3	lag-2	11.96
L4440	10.36	lag-2	8.98
L4440	11.94	lag-2	11.69
L4440	12.47	lag-2	11.56
L4440	13.4	lag-2	12.85
L4440	11.48	lag-2	12.4
L4440	15.4	lag-2	14.19
L4440	13.65	lag-2	11.51
L4440	13.43	lag-2	9.99
L4440	11.41	lag-2	8.82
L4440	9.65	lag-2	11.07
L4440	10.7	lag-2	9.39
L4440	10.77	lag-2	8.93
L4440	13.38	lag-2	9.17
L4440	10.52	lag-2	9.53
L4440	11.57	lag-2	10.57
L4440	14.32	lag-2	8.85
L4440	11.63	lag-2	11.76
L4440	10.88	lag-2	9.91
L4440	10.68	lag-2	8.92
L4440	10.29	lag-2	9.92
L4440	10.96	lag-2	9.52
L4440	10.46	lag-2	10.17
L4440	8.88	lag-2	9.03
L4440	9.53	lag-2	9.66
L4440	8.77	lag-2	12.63
L4440	12.56	lag-2	8.11
L4440	11.16	lag-2	10.17
L4440	10.47	lag-2	8.06
L4440	9.13	lag-2	9.16
L4440	13.29	lag-2	9.81
L4440	11.86	lag-2	8.6
L4440	8.68	lag-2	8.64
L4440	11.18	lag-2	7.94
L4440	10.23	lag-2	7.7
L4440	12.03	lag-2	9.29
L4440	10.2	lag-2	9.33
L4440	10.31	lag-2	6.72
L4440	11.85	lag-2	12.27
L4440	11.7	lag-2	7.92
L4440	11.5	lag-2	8.05
L4440	11.31	lag-2	7.63
L4440	11.39	lag-2	8.51
L4440	10.44	lag-2	8.5
L4440	8.71	lag-2	8.78
L4440	10.75	lag-2	9.75
L4440	8.21	lag-2	8.2
L4440	8.44	lag-2	6.18
L4440	10.04	lag-2	9.88
L4440	10.35	lag-2	11.81
L4440	8.43	lag-2	7.97
L4440	9.09	lag-2	8.62
L4440	11.66	lag-2	8.28
L4440	10.09	lag-2	8.6
L4440	8.18	lag-2	8.87
L4440	13.7	lag-2	8.68
L4440	9.79	lag-2	8.89
L4440	10.74	lag-2	9.61
L4440	8.85	lag-2	8.9
L4440	13.61	lag-2	9.38
L4440	10.5	lag-2	7.83
L4440	8.33	lag-2	8.28
L4440	8.9
L4440	7.55
L4440	10.57
L4440	8.04
L4440	5.93
L4440	11.25
L4440	9.61
L4440	8.01
L4440	11.68
L4440	9.34
L4440	11.35
L4440	9.3
L4440	10.25
L4440	10.2
