# Supplementary material for: Boundary cells restrict dystroglycan trafficking to control basement membrane sliding during tissue remodeling
Source: eLife. 2016 Sep 23;5:e17218. doi: 10.7554/eLife.17218 (PMC5061546; doi:10.7554/eLife.17218)
Supplement: Figure 4—source data 2. — DOI: http://dx.doi.org/10.7554/eLife.17218.012 [file elife-17218-fig4-data2.xlsx]

## Sheet: Sheet1
	um		um		Wilcoxon rank sum p value*
wild type	10.2007	sel-12(ty11)	8.11		0.0004
wild type	15.1252	sel-12(ty11)	10.46		*Calculated in JMP 12.0, Wilcoxon/Kruskal-Wallis Tests (Rank Sums), 2 Sample test with normal approximation
wild type	11.2476	sel-12(ty11)	7.84
wild type	12.6881	sel-12(ty11)	8.33
wild type	13.4837	sel-12(ty11)	10.94
wild type	11.5491	sel-12(ty11)	8.22
wild type	11.859	sel-12(ty11)	9.96
wild type	12.4452	sel-12(ty11)	11.61
wild type	10.854	sel-12(ty11)	11.76
wild type	14.8991	sel-12(ty11)	11
wild type	10.4269	sel-12(ty11)	8.34
wild type	11.5491	sel-12(ty11)	7.05
wild type	12.9226	sel-12(ty11)	8.93
wild type	11.3984	sel-12(ty11)	10.39
wild type	10.6362	sel-12(ty11)	8.46
