# Supplementary material for: Boundary cells restrict dystroglycan trafficking to control basement membrane sliding during tissue remodeling
Source: eLife. 2016 Sep 23;5:e17218. doi: 10.7554/eLife.17218 (PMC5061546; doi:10.7554/eLife.17218)
Supplement: Figure 4—source data 3. — DOI: http://dx.doi.org/10.7554/eLife.17218.013 [file elife-17218-fig4-data3.xlsx]

## Sheet: Sheet1
	um		um		um		Wilcoxon rank sum p values*
lag-2	9.16	lin-12	6.6	glp-1	11.17		lag-2 vs lin-12	0.57
lag-2	8.1	lin-12	10.54	glp-1	10.37		lag-2 vs glp-1	0.0002
lag-2	9.6	lin-12	10.03	glp-1	8.66		*Calculated in JMP 12.0, Wilcoxon/Kruskal-Wallis Tests (Rank Sums), 2 Sample test with normal approximation
lag-2	12.78	lin-12	7.8	glp-1	10.06
lag-2	7.23	lin-12	6.73	glp-1	11.59
lag-2	8.62	lin-12	8.15	glp-1	10.4
lag-2	8.75	lin-12	8.26	glp-1	11.6
lag-2	9.75	lin-12	11.11	glp-1	8.76
lag-2	7.29	lin-12	9.9	glp-1	9.71
lag-2	10.83	lin-12	9.27	glp-1	9.69
lag-2	9.29	lin-12	8.43	glp-1	9.75
lag-2	8.47	lin-12	9.94	glp-1	8.75
lag-2	8.74	lin-12	10.76	glp-1	8.86
lag-2	9.02	lin-12	9.14	glp-1	10.46
lag-2	12.05	lin-12	7.84	glp-1	10.73
lag-2	8.25	lin-12	10.27	glp-1	9.63
lag-2	9.22	lin-12	9	glp-1	8.85
lag-2	9.94	lin-12	8.64	glp-1	9.84
lag-2	9.3	lin-12	9.74	glp-1	9.26
lag-2	10.95	lin-12	11.54	glp-1	10.6
lag-2	7.93	lin-12	8.96	glp-1	10.78
lag-2	7.92	lin-12	10.62	glp-1	9.81
lag-2	9.56	lin-12	7.14	glp-1	11.45
lag-2	7.56	lin-12	11.17	glp-1	10.23
lag-2	8.31	lin-12	11.01	glp-1	9.96
lag-2	9.38	lin-12	10.33	glp-1	10.3
lag-2	8.69	lin-12	8.27	glp-1	10.75
lag-2	9.66	lin-12	10.1	glp-1	11.57
lag-2	9.36	lin-12	8.86	glp-1	10.36
lag-2	9.25	lin-12	8.2	glp-1	10.25
