# Supplementary material for: Boundary cells restrict dystroglycan trafficking to control basement membrane sliding during tissue remodeling
Source: eLife. 2016 Sep 23;5:e17218. doi: 10.7554/eLife.17218 (PMC5061546; doi:10.7554/eLife.17218)
Supplement: Figure 5—source data 1. — DOI: http://dx.doi.org/10.7554/eLife.17218.016 [file elife-17218-fig5-data1.xlsx]

## Sheet: Sheet1
	um		um		Wilcoxon rank sum p value*
wild type	9.4	egl-13>cki-1	9.4		0.2446
wild type	12.2	egl-13>cki-1	11.37		*Calculated in JMP 12.0, Wilcoxon/Kruskal-Wallis Tests (Rank Sums), 2 Sample test with normal approximation
wild type	10.6	egl-13>cki-1	10.65
wild type	11.7	egl-13>cki-1	9.5
wild type	11.5	egl-13>cki-1	11.11
wild type	11.8	egl-13>cki-1	9.28
wild type	10.6	egl-13>cki-1	12.62
wild type	11.1	egl-13>cki-1	9.75
wild type	11.2	egl-13>cki-1	9.4
wild type	10	egl-13>cki-1	8.24
wild type	10.7	egl-13>cki-1	9.98
wild type	10.6	egl-13>cki-1	11.99
wild type	10.1	egl-13>cki-1	11.54
wild type	10.5
wild type	11.5
wild type	10
