# Supplementary material for: Boundary cells restrict dystroglycan trafficking to control basement membrane sliding during tissue remodeling
Source: eLife. 2016 Sep 23;5:e17218. doi: 10.7554/eLife.17218 (PMC5061546; doi:10.7554/eLife.17218)
Supplement: Figure 7—source data 1. — DOI: http://dx.doi.org/10.7554/eLife.17218.019 [file elife-17218-fig7-data1.xlsx]

## Sheet: Sheet1
	um		um		Wilcoxon rank sum p value*
L4440	8.21	ctg-1	10.13		0.0089
L4440	8.69	ctg-1	10.2		Data combined from 2 trials
L4440	9.57	ctg-1	9.7		*Calculated in JMP 12.0, Wilcoxon/Kruskal-Wallis Tests (Rank Sums), 2 Sample test with normal approximation
L4440	11.15	ctg-1	11.67
L4440	11.88	ctg-1	10.38
L4440	10.36	ctg-1	9.86
L4440	9.4	ctg-1	9.46
L4440	8.82	ctg-1	11.1
L4440	12	ctg-1	10.74
L4440	11.45	ctg-1	10.42
L4440	11.36	ctg-1	11.68
L4440	11.38	ctg-1	9.51
L4440	9.11	ctg-1	9.76
L4440	12.64	ctg-1	10.87
L4440	9.03	ctg-1	12.28
L4440	11.91	ctg-1	10.22
L4440	11.29	ctg-1	12
L4440	12.5	ctg-1	11.09
L4440	10.28	ctg-1	9.42
L4440	10.71	ctg-1	12.09
L4440	11.24	ctg-1	11.07
L4440	10.73	ctg-1	8.12
L4440	10.16	ctg-1	8.52
L4440	10.1	ctg-1	9.16
L4440	9.57	ctg-1	10.44
L4440	11.45	ctg-1	12.6
L4440	8.5	ctg-1	10.08
L4440	11.42	ctg-1	11.57
L4440	10.27	ctg-1	9.2
L4440	8.39	ctg-1	11.32
L4440	9.5	ctg-1	10.25
L4440	11.02	ctg-1	12.24
L4440	13.12	ctg-1	7.38
L4440	12.45	ctg-1	11.03
L4440	13.63	ctg-1	9.88
L4440	13.51	ctg-1	10.23
L4440	10.32	ctg-1	11.98
L4440	11.38	ctg-1	7.08
L4440	9.48	ctg-1	11.4
L4440	12.9	ctg-1	12.1
L4440	9.04	ctg-1	7.96
L4440	10.63	ctg-1	10.35
L4440	8.43	ctg-1	9.43
L4440	10.84	ctg-1	8.77
L4440	12.29	ctg-1	9.66
L4440	7.79	ctg-1	10.13
L4440	11.04	ctg-1	7.76
L4440	11.76	ctg-1	9.46
L4440	12.01	ctg-1	10.38
L4440	13.25	ctg-1	8.8
L4440	9.43	ctg-1	8.87
L4440	10.37	ctg-1	10.88
L4440	11.15	ctg-1	12.25
L4440	10.88	ctg-1	9.82
L4440	11.44	ctg-1	9.48
L4440	13.38	ctg-1	7.87
L4440	11.09	ctg-1	10.62
L4440	12.81	ctg-1	10.42
L4440	11.38	ctg-1	10.86
L4440	10.04	ctg-1	8.27
L4440	14.2	ctg-1	12.45
L4440	11.36	ctg-1	9.09
L4440	13.25	ctg-1	12.68
L4440	12.83	ctg-1	10.7
L4440	10.66
