# Supplementary material for: Boundary cells restrict dystroglycan trafficking to control basement membrane sliding during tissue remodeling
Source: eLife. 2016 Sep 23;5:e17218. doi: 10.7554/eLife.17218 (PMC5061546; doi:10.7554/eLife.17218)
Supplement: Figure 7—source data 2. — DOI: http://dx.doi.org/10.7554/eLife.17218.020 [file elife-17218-fig7-data2.xlsx]

## Sheet: Sheet1
	arbitrary fluoresence units		arbitrary fluoresence units		Wilcoxon rank sum p value*
wild type	0.696052	lin-29(qy1)	0.298859		<.0001
wild type	0.916982	lin-29(qy1)	0.211483		*Calculated in JMP 12.0, Wilcoxon/Kruskal-Wallis Tests (Rank Sums), 2 Sample test with normal approximation
wild type	1.29068	lin-29(qy1)	0.0133683
wild type	0.768196	lin-29(qy1)	0.114016
wild type	1.26588	lin-29(qy1)	0.198693
wild type	0.322285	lin-29(qy1)	0.0586149
wild type	0.667773	lin-29(qy1)	0.295999
wild type	0.866112	lin-29(qy1)	0.191912
wild type	1.09829	lin-29(qy1)	0.456643
wild type	0.964832	lin-29(qy1)	0.249402
wild type	1.78669	lin-29(qy1)	0.00732686
wild type	0.520528	lin-29(qy1)	0.0734936
wild type	1.0506	lin-29(qy1)	0.484119
wild type	0.79204	lin-29(qy1)	0.264056
wild type	2.21789	lin-29(qy1)	0.210551
wild type	0.775169	lin-29(qy1)	0.278485
