# Supplementary material for: Boundary cells restrict dystroglycan trafficking to control basement membrane sliding during tissue remodeling
Source: eLife. 2016 Sep 23;5:e17218. doi: 10.7554/eLife.17218 (PMC5061546; doi:10.7554/eLife.17218)
Supplement: Figure 7—source data 3. — DOI: http://dx.doi.org/10.7554/eLife.17218.021 [file elife-17218-fig7-data3.xlsx]

## Sheet: Sheet1
	um		um		Wilcoxon rank sum p value*
wild type	9.4	ctg-1(qy11)	9.57		0.0018
wild type	12.2	ctg-1(qy11)	9.79		*Calculated in JMP 12.0, Wilcoxon/Kruskal-Wallis Tests (Rank Sums), 2 Sample test with normal approximation
wild type	10.6	ctg-1(qy11)	10.39
wild type	11.7	ctg-1(qy11)	10.68
wild type	11.5	ctg-1(qy11)	11.31
wild type	11.8	ctg-1(qy11)	10.85
wild type	10.6	ctg-1(qy11)	8.4
wild type	11.1	ctg-1(qy11)	10.93
wild type	11.2	ctg-1(qy11)	8.43
wild type	10	ctg-1(qy11)	9.73
wild type	10.7	ctg-1(qy11)	9.17
wild type	10.6	ctg-1(qy11)	8.63
wild type	10.1	ctg-1(qy11)	8.45
wild type	10.5	ctg-1(qy11)	9.24
wild type	11.5	ctg-1(qy11)	10.28
wild type	10	ctg-1(qy11)	10.41
		ctg-1(qy11)	9.07
		ctg-1(qy11)	9.75
