# Supplementary material for: Boundary cells restrict dystroglycan trafficking to control basement membrane sliding during tissue remodeling
Source: eLife. 2016 Sep 23;5:e17218. doi: 10.7554/eLife.17218 (PMC5061546; doi:10.7554/eLife.17218)
Supplement: Figure 7—source data 4. — DOI: http://dx.doi.org/10.7554/eLife.17218.022 [file elife-17218-fig7-data4.xlsx]

## Sheet: Sheet1
	um		um		Wilcoxon rank sum p value*
lin-29 (qy1)	8.94	lin-29(qy1); CTG-1::GFP	9.02		0.0003
lin-29 (qy1)	8.31	lin-29(qy1); CTG-1::GFP	11.04		*Calculated in JMP 12.0, Wilcoxon/Kruskal-Wallis Tests (Rank Sums), 2 Sample test with normal approximation
lin-29 (qy1)	6.96	lin-29(qy1); CTG-1::GFP	7.97
lin-29 (qy1)	8.66	lin-29(qy1); CTG-1::GFP	12.26
lin-29 (qy1)	7.55	lin-29(qy1); CTG-1::GFP	8.77
lin-29 (qy1)	8.44	lin-29(qy1); CTG-1::GFP	10.55
lin-29 (qy1)	7.45	lin-29(qy1); CTG-1::GFP	8.41
lin-29 (qy1)	7.7	lin-29(qy1); CTG-1::GFP	8
lin-29 (qy1)	9.87	lin-29(qy1); CTG-1::GFP	7.52
lin-29 (qy1)	8.24	lin-29(qy1); CTG-1::GFP	10.22
lin-29 (qy1)	9.21	lin-29(qy1); CTG-1::GFP	10.65
lin-29 (qy1)	7.81	lin-29(qy1); CTG-1::GFP	8.91
lin-29 (qy1)	7.96	lin-29(qy1); CTG-1::GFP	11.17
lin-29 (qy1)	8.77	lin-29(qy1); CTG-1::GFP	9.89
lin-29 (qy1)	8.61	lin-29(qy1); CTG-1::GFP	11.43
lin-29 (qy1)	8.281	lin-29(qy1); CTG-1::GFP	10.54
		lin-29(qy1); CTG-1::GFP	8.94
		lin-29(qy1); CTG-1::GFP	10.39
		lin-29(qy1); CTG-1::GFP	10.93
		lin-29(qy1); CTG-1::GFP	10.46
		lin-29(qy1); CTG-1::GFP	9.8535
