# Supplementary material for: Boundary cells restrict dystroglycan trafficking to control basement membrane sliding during tissue remodeling
Source: eLife. 2016 Sep 23;5:e17218. doi: 10.7554/eLife.17218 (PMC5061546; doi:10.7554/eLife.17218)
Supplement: Figure 7—source data 5. — DOI: http://dx.doi.org/10.7554/eLife.17218.023 [file elife-17218-fig7-data5.xlsx]

## Sheet: A
	um		um		um		um	Wilcoxon rank sum p value*
L4440	9.94	pifk-1	13.28	C56A3.8	12.27	ZC8.6	11.45	L4440 vs pifk-1	0.0005
L4440	11.2	pifk-1	10.85	C56A3.8	9.74	ZC8.6	8.74	L4440 vs C56A3.8	0.3
L4440	9.62	pifk-1	10.52	C56A3.8	9.45	ZC8.6	11.45	L4440 vs ZC8.6	0.1361
L4440	14.21	pifk-1	9.08	C56A3.8	9.93	ZC8.6	9.09	*Calculated in JMP 12.0, Wilcoxon/Kruskal-Wallis Tests (Rank Sums), 2 Sample test with normal approximation
L4440	10.17	pifk-1	11.18	C56A3.8	12.87	ZC8.6	10.98
L4440	12.88	pifk-1	11.7	C56A3.8	9.59	ZC8.6	10.8
L4440	10.27	pifk-1	9.39	C56A3.8	10.6	ZC8.6	10.52
L4440	12.1	pifk-1	7.24	C56A3.8	10.5	ZC8.6	11.51
L4440	10.95	pifk-1	9.39	C56A3.8	12.88	ZC8.6	10.42
L4440	11.4	pifk-1	10.66	C56A3.8	10.66	ZC8.6	14.82
L4440	11.13	pifk-1	10.85	C56A3.8	13.72	ZC8.6	12.18
L4440	11.05	pifk-1	11.43	C56A3.8	11.42	ZC8.6	9.93
L4440	12.21	pifk-1	9.88	C56A3.8	9.94	ZC8.6	8.85
L4440	11.74	pifk-1	10.13	C56A3.8	10.79	ZC8.6	8.51
L4440	11.32	pifk-1	9.8	C56A3.8	10.08	ZC8.6	11.37
L4440	12.33	pifk-1	8.49	C56A3.8	11.62	ZC8.6	9.77
L4440	12.51	pifk-1	12.76	C56A3.8	9.78	ZC8.6	10.56
L4440	10.03	pifk-1	10.74	C56A3.8	12.55	ZC8.6	12.25
L4440	11.45	pifk-1	8.48	C56A3.8	13.11	ZC8.6	10.25
L4440	10.95	pifk-1	10.63	C56A3.8	12.68	ZC8.6	9.48
L4440	10.94	pifk-1	11.37	C56A3.8	13.4	ZC8.6	9.21
L4440	10.32	pifk-1	9.01	C56A3.8	8.28	ZC8.6	8.7
L4440	10.82	pifk-1	11.77	C56A3.8	7.92	ZC8.6	10.95
L4440	9.5	pifk-1	10.63	C56A3.8	13.34	ZC8.6	10.94
L4440	11.2	pifk-1	6.72	C56A3.8	10.76	ZC8.6	11.87
L4440	9.75	pifk-1	9.21	C56A3.8	12.08	ZC8.6	13.2
L4440	8.62	pifk-1	8.42	C56A3.8	9.69	ZC8.6	10.89
L4440	9.88	pifk-1	9.18	C56A3.8	10.25	ZC8.6	9.62
L4440	11.31	pifk-1	8.65	C56A3.8	7.86	ZC8.6	9.32
L4440	11.71	pifk-1	9.38	C56A3.8	10.02	ZC8.6	14.6
L4440	12.59	pifk-1	7.3	C56A3.8	9.38	ZC8.6	9.35
L4440	10.09	pifk-1	7.55	C56A3.8	9.18	ZC8.6	11.06
L4440	11.7	pifk-1	9.56	C56A3.8	9.81	ZC8.6	11.26
L4440	10.21	pifk-1	8.64	C56A3.8	11.16	ZC8.6	9.99

## Sheet: B
	um		um		Wilcoxon rank sum p value*
L4440	12.2378	Y75B8A.24	9.01843		0.798
L4440	7.22355	Y75B8A.24	9.44671		*Calculated in JMP 12.0, Wilcoxon/Kruskal-Wallis Tests (Rank Sums), 2 Sample test with normal approximation
L4440	12.3881	Y75B8A.24	9.23603
L4440	10.4215	Y75B8A.24	9.19578
L4440	11.3466	Y75B8A.24	10.885
L4440	9.45677	Y75B8A.24	11.8692
L4440	9.39388	Y75B8A.24	7.92791
L4440	11.9831	Y75B8A.24	11.529
L4440	10.2498	Y75B8A.24	9.9209
L4440	9.84669	Y75B8A.24	11.8661
L4440	10.9781	Y75B8A.24	10.5932
L4440	8.89579	Y75B8A.24	11.856
L4440	10.5573	Y75B8A.24	11.8881
L4440	13.2666	Y75B8A.24	8.32915
L4440	9.6467	Y75B8A.24	9.15678
L4440	9.61148	Y75B8A.24	9.40017
L4440	8.59706	Y75B8A.24	9.41023
L4440	13.49	Y75B8A.24	9.34
L4440	10.93	Y75B8A.24	10.16
L4440	7.76	Y75B8A.24	8.92
L4440	9.77	Y75B8A.24	9.52
L4440	9.37	Y75B8A.24	9.32
L4440	10.02	Y75B8A.24	10.39
L4440	9.13	Y75B8A.24	10.36
L4440	7.32	Y75B8A.24	9.23
L4440	8.23	Y75B8A.24	11.79
L4440	7.32	Y75B8A.24	9.12
L4440	8.97	Y75B8A.24	9.81
L4440	6.6	Y75B8A.24	12.25
L4440	6.61	Y75B8A.24	9.05
L4440	6.64	Y75B8A.24	9.02
L4440	10.83	Y75B8A.24	9.1
L4440	10.69	Y75B8A.24	9.07

## Sheet: C
	um		um		Wilcoxon rank sum p value*
L4440	9.69	ppk-1	9.88		0.85
L4440	10.29	ppk-1	10.47		*Calculated in JMP 12.0, Wilcoxon/Kruskal-Wallis Tests (Rank Sums), 2 Sample test with normal approximation
L4440	10.25	ppk-1	9.22
L4440	13.05	ppk-1	13.19
L4440	13.38	ppk-1	10.22
L4440	9.6	ppk-1	10.3
L4440	10.44	ppk-1	12.04
L4440	10.07	ppk-1	13.97
L4440	10.94	ppk-1	12.47
L4440	9.06	ppk-1	10.86
L4440	10.83	ppk-1	9.58
L4440	12.45	ppk-1	10.2
L4440	10.07	ppk-1	12.4
L4440	9.19	ppk-1	12.14
L4440	10.5	ppk-1	10.13
L4440	11.11	ppk-1	9.49
L4440	13.36	ppk-1	9.27
L4440	11.37	ppk-1	11
L4440	9.33	ppk-1	13.29
L4440	10.83	ppk-1	10.95
L4440	10.88	ppk-1	10.04
L4440	12.11	ppk-1	11.53
L4440	11.21	ppk-1	10.51
L4440	9.64	ppk-1	10.36
L4440	8.37	ppk-1	9.34
L4440	10.87	ppk-1	13.39
L4440	9.89	ppk-1	9.19
L4440	10.65	ppk-1	11
L4440	10.35	ppk-1	10.8
L4440	10.84	ppk-1	11.35
L4440	9.19	ppk-1	10.58
L4440	9.47	ppk-1	9.49
L4440	8.16	ppk-1	8
L4440	9.99	ppk-1	8.26
L4440	10.95	ppk-1	10.35
L4440	12.82	ppk-1	8.88
L4440	11.54	ppk-1	12.08
L4440	12.6	ppk-1	12.28
L4440	10.76	ppk-1	12.9
L4440	11.88	ppk-1	10.82
