# Supplementary material for: Boundary cells restrict dystroglycan trafficking to control basement membrane sliding during tissue remodeling
Source: eLife. 2016 Sep 23;5:e17218. doi: 10.7554/eLife.17218 (PMC5061546; doi:10.7554/eLife.17218)
Supplement: Figure 8—source data 1. — DOI: http://dx.doi.org/10.7554/eLife.17218.028 [file elife-17218-fig8-data1.xlsx]

## Sheet: Sheet1
	arbitrary fluoresence units		arbitrary fluoresence units		Wilcoxon rank sum p value*
wild type	1.38924	lin-29(qy1)	1.37538		0.005
wild type	1.51962	lin-29(qy1)	1.58795		*Calculated in JMP 12.0, Wilcoxon/Kruskal-Wallis Tests (Rank Sums), 2 Sample test with normal approximation
wild type	0.888688	lin-29(qy1)	1.70055
wild type	1.5601	lin-29(qy1)	2.0265
wild type	1.11191	lin-29(qy1)	0.790581
wild type	1.21582	lin-29(qy1)	1.41369
wild type	1.26461	lin-29(qy1)	1.39303
wild type	0.756501	lin-29(qy1)	1.57057
wild type	0.693235	lin-29(qy1)	1.01999
wild type	0.942224	lin-29(qy1)	0.944166
wild type	0.708674	lin-29(qy1)	1.21331
wild type	0.96559	lin-29(qy1)	1.24675
wild type	0.786685	lin-29(qy1)	0.805522
wild type	0.889485	lin-29(qy1)	1.51076
wild type	0.925809	lin-29(qy1)	1.68065
wild type	1.00967	lin-29(qy1)	1.35961
wild type	0.761017	lin-29(qy1)	0.868077
wild type	1.08158	lin-29(qy1)	1.68001
wild type	0.94194	lin-29(qy1)	0.737192
wild type	0.964991	lin-29(qy1)	1.01206
wild type	0.811634	lin-29(qy1)	1.25735
wild type	0.810976	lin-29(qy1)	1.21789
