# Supplementary material for: Boundary cells restrict dystroglycan trafficking to control basement membrane sliding during tissue remodeling
Source: eLife. 2016 Sep 23;5:e17218. doi: 10.7554/eLife.17218 (PMC5061546; doi:10.7554/eLife.17218)
Supplement: Figure 8—source data 2. — DOI: http://dx.doi.org/10.7554/eLife.17218.029 [file elife-17218-fig8-data2.xlsx]

## Sheet: Sheet1
	arbitrary fluoresence units		arbitrary fluoresence units		Wilcoxon rank sum p value*
wild type	1.1914	lin-29(qy1)	1.1914		0.8392
wild type	0.679664	lin-29(qy1)	0.679664		*Calculated in JMP 12.0, Wilcoxon/Kruskal-Wallis Tests (Rank Sums), 2 Sample test with normal approximation
wild type	0.888767	lin-29(qy1)	0.888767
wild type	0.985819	lin-29(qy1)	0.985819
wild type	1.80894	lin-29(qy1)	1.80894
wild type	1.35965	lin-29(qy1)	1.35965
wild type	0.745357	lin-29(qy1)	0.745357
wild type	0.730087	lin-29(qy1)	0.730087
wild type	0.932347	lin-29(qy1)	0.932347
wild type	1.32011	lin-29(qy1)	1.32011
wild type	0.693001	lin-29(qy1)	0.693001
wild type	0.703314	lin-29(qy1)	0.703314
wild type	1.55963	lin-29(qy1)	1.55963
wild type	0.981481	lin-29(qy1)	0.981481
wild type	0.792656	lin-29(qy1)	0.792656
wild type	1.43992	lin-29(qy1)	1.43992
wild type	0.927042	lin-29(qy1)	0.927042
wild type	0.715609	lin-29(qy1)	0.715609
wild type	0.933711	lin-29(qy1)	0.933711
wild type	0.611492	lin-29(qy1)	0.611492
