# Supplementary material for: Boundary cells restrict dystroglycan trafficking to control basement membrane sliding during tissue remodeling
Source: eLife. 2016 Sep 23;5:e17218. doi: 10.7554/eLife.17218 (PMC5061546; doi:10.7554/eLife.17218)
Supplement: Figure 8—source data 3. — DOI: http://dx.doi.org/10.7554/eLife.17218.030 [file elife-17218-fig8-data3.xlsx]

## Sheet: Sheet1
	um		um		Wilcoxon rank sum test p value*
L4440	5.84	dgn-1	6.77		0.0011
L4440	6.65	dgn-1	8.56		Data combined from 3 trials
L4440	7.47	dgn-1	9.93		*Calculated in JMP 12.0, Wilcoxon/Kruskal-Wallis Tests (Rank Sums), 2 Sample test with normal approximation
L4440	11.59	dgn-1	7.23
L4440	6.21	dgn-1	10.43
L4440	8.06	dgn-1	9.6
L4440	8.47	dgn-1	8.55
L4440	10.7	dgn-1	8.33
L4440	7.54	dgn-1	7.74
L4440	8.24	dgn-1	7.86
L4440	6.83	dgn-1	9.57
L4440	7.61	dgn-1	10.93
L4440	8.37	dgn-1	8.11
L4440	8.08	dgn-1	11.61
L4440	8.51	dgn-1	7.2
L4440	6.94	dgn-1	11.78
L4440	9.48	dgn-1	8.88
L4440	6.55	dgn-1	9.32
L4440	8.68	dgn-1	8.79
L4440	8.41	dgn-1	10.64
L4440	8.54	dgn-1	7.94
L4440	8.22	dgn-1	8.99
L4440	6.94	dgn-1	7.88
L4440	7.18	dgn-1	8.85
L4440	9.2	dgn-1	8.74
L4440	8.74	dgn-1	8.22
L4440	8.72	dgn-1	9.52
L4440	7.2	dgn-1	8.2
L4440	6.74	dgn-1	8.7
L4440	6.92	dgn-1	8.2
L4440	8	dgn-1	9.83
L4440	7.12	dgn-1	7.09
L4440	8.06	dgn-1	9
L4440	8.02	dgn-1	10.33
L4440	8.28	dgn-1	9.23
L4440	8.56	dgn-1	5.86
L4440	7.93	dgn-1	8.78
L4440	6.79	dgn-1	7.44
L4440	8.68	dgn-1	12.31
L4440	10.06	dgn-1	8.51
L4440	7.92	dgn-1	9.24
L4440	7.77	dgn-1	9.47
L4440	9.75	dgn-1	8.33
L4440	8.66	dgn-1	9.41
L4440	7.25	dgn-1	10.52
L4440	6.78	dgn-1	7.76
L4440	7.87	dgn-1	8.81
L4440	9.81	dgn-1	9.62
L4440	7.68	dgn-1	8.61
L4440	7.18	dgn-1	9.27
L4440	6.87
L4440	10
L4440	8.99
L4440	9.08
L4440	9
L4440	9.88
L4440	9.87
L4440	8.26
L4440	7.78
L4440	8.84
L4440	7.75
L4440	9.39
L4440	6.86
L4440	9.39
