# Supplementary material for: Boundary cells restrict dystroglycan trafficking to control basement membrane sliding during tissue remodeling
Source: eLife. 2016 Sep 23;5:e17218. doi: 10.7554/eLife.17218 (PMC5061546; doi:10.7554/eLife.17218)
Supplement: Figure 8—source data 4. — DOI: http://dx.doi.org/10.7554/eLife.17218.031 [file elife-17218-fig8-data4.xlsx]

## Sheet: Sheet4
	Fraction of fluoresence recovered
Time (s)	WT 1	WT 2	WT 3	WT 4	WT5	WT6	WT7	WT8	WT9	mean	stdev	ttest
0	1	1	1	1	1	1	1	1	1
40	0.185648	0.292744	0.20407	0.101729	0.221197	0.137797	0.123912	0.0992862	0.152862	0.168805	0.0634393	0.115745
70	0.408087	0.412771	0.279218	0.167611	0.297857	0.210816	0.178002	0.174516	0.254642	0.264836	0.0947863	0.0310211
100	0.484812	0.416366	0.322647	0.193803	0.374238	0.288844	0.200274	0.205347	0.325709	0.312449	0.102038	0.017909
130	0.576761	0.435847	0.353683	0.252248	0.319944	0.366372	0.233082	0.256191	0.340707	0.348315	0.107274	0.00685553
160	0.653647	0.500965	0.371419	0.303381	0.6284	0.387365	0.251002	0.483902	0.372504	0.439176	0.13838	0.0911313
190	0.668978	0.534308	0.399386	0.327821	0.705802	0.404541	0.264901	0.416622	0.465709	0.465341	0.14729	0.133366
220	0.763624	0.51779	0.434061	0.341444	0.661661	0.405562	0.273445	0.399029	0.472149	0.474307	0.154399	0.0738129
250	0.734964	0.553427	0.437926	0.35707	0.70478	0.402925	0.236273	0.488844	0.490716	0.489658	0.1591	0.0720282
280	0.796698	0.584915	0.482378	0.366814	0.7582	0.474753	0.487776	0.539447	0.455716	0.549633	0.142342	0.456977
310	0.695637	0.578014	0.454411	0.382475	0.760854	0.526803	0.456459	0.648705	0.457134	0.551166	0.12811	0.263609
340	0.754047	0.612159	0.479536	0.382154	0.751871	0.551722	0.476897	0.549021	0.473934	0.559038	0.127371	0.123848
370	0.746149	0.624089	0.527513	0.432643	0.86181	0.56964	0.534667	0.638819	0.374289	0.589958	0.150201	0.57431
400	0.660008	0.608852	0.533197	0.448251	0.810302	0.599579	0.573514	0.606104	0.556079	0.599543	0.0987818	0.170602
430	0.782975	0.602084	0.546612	0.481987	0.836493	0.598522	0.529643	0.781397	0.477504	0.626357	0.138203	0.857539
460	0.717543	0.623439	0.621987	0.470706	0.71228	0.571463	0.427	0.773586	0.392507	0.590057	0.135652	0.135072
490	0.731373	0.584055	0.599932	0.507893	0.834877	0.53485	0.615881	0.758775	0.498241	0.629542	0.119043	0.687966
520	0.716042	0.635522	0.645293	0.52629	0.678144	0.53485	0.622739	0.724625	0.541501	0.625001	0.0761646	0.193535
550	0.662277	0.661887	0.658481	0.470527	0.715527	0.587424	0.542025	0.748077	0.563744	0.62333	0.0888117	0.503151
580	0.637101	0.593901	0.64859	0.511916	0.708901	0.570406	0.508373	0.748077	0.560506	0.609752	0.0831375	0.809793
	qy1 1	qy1 2	qy1 3	qy1 4	qy1 5	qy1 6	qy1 7	qy1 8	qy1 9	mean	stdev
0	1	1	1	1	1	1	1	1	1
40	0.319377	0.264466	0.406119	0.175668	0.128106	0.245597	0.158662	0.203582	0.166867	0.229827	0.0891237
70	0.477183	0.392798	0.574934	0.234643	0.179533	0.403163	0.505064	0.382641	0.354198	0.389351	0.124993
100	0.548679	0.492695	0.561096	0.262567	0.264382	0.534605	0.628819	0.41196	0.420513	0.458369	0.129571
130	0.615373	0.528862	0.614643	0.366226	0.332679	0.515051	0.686319	0.455041	0.49652	0.512302	0.116614
160	0.668304	0.556529	0.638302	0.356712	0.364032	0.642438	0.794911	0.47152	0.540223	0.559219	0.144826
190	0.580394	0.60221	0.649315	0.467413	0.377591	0.581501	0.739685	0.511615	0.540303	0.561114	0.104575
220	0.626106	0.630383	0.662876	0.436174	0.419905	0.769635	0.759352	0.537177	0.568874	0.601165	0.124451
250	0.581916	0.66093	0.655085	0.476927	0.455608	0.84391	0.67183	0.608538	0.593859	0.616511	0.114771
280	0.554454	0.61298	0.666013	0.467001	0.48313	0.714781	0.605791	0.557413	0.66548	0.591894	0.0841621
310	0.578463	0.642689	0.688339	0.477752	0.521835	0.780831	0.578923	0.59673	0.641335	0.611877	0.0899568
340	0.621304	0.63459	0.691801	0.516032	0.588785	0.76775	0.689071	0.588425	0.659574	0.639703	0.0731639
370	0.592634	0.662728	0.682003	0.496797	0.537868	0.703442	0.663193	0.611132	0.646615	0.621823	0.0688557
400	0.567745	0.712458	0.70987	0.560528	0.618175	0.816045	0.812892	0.551833	0.659574	0.66768	0.102646
430	0.577914	0.670827	0.729707	0.505693	0.623034	0.634727	0.783196	0.54275	0.659187	0.636337	0.0876187
460	0.48936	0.71635	0.770221	0.592179	0.700541	0.72768	0.862092	0.650449	0.622844	0.681302	0.108106
490	0.532029	0.689225	0.750757	0.511274	0.643003	0.789627	0.695935	0.571037	0.670506	0.650377	0.0956306
520	0.558848	0.690063	0.785646	0.584726	0.756	0.81079	0.790484	0.530943	0.656934	0.684937	0.107609
550	0.499843	0.650579	0.745227	0.529272	0.694122	0.778831	0.8291	0.554042	0.628256	0.656586	0.115164
580	0.533708	0.65695	0.770185	0.505487	0.735204			0.492796	0.661454	0.622255	0.112262
