# Supplementary material for: Boundary cells restrict dystroglycan trafficking to control basement membrane sliding during tissue remodeling
Source: eLife. 2016 Sep 23;5:e17218. doi: 10.7554/eLife.17218 (PMC5061546; doi:10.7554/eLife.17218)
Supplement: Figure 8—source data 5. — DOI: http://dx.doi.org/10.7554/eLife.17218.032 [file elife-17218-fig8-data5.xlsx]

## Sheet: Sheet1
pat-3 transcriptional reporter				Wilcoxon rank sum p value*	pat-3 translational reporter				Wilcoxon rank sum p value*	pat-3 translational reporter after photobleach of VPCs				Wilcoxon rank sum p value*
	arbitrary fluor. units		arbitrary fluor. units	0.1146		arbitrary fluor. units		arbitrary fluor. units	0.5974		Fluor. Remaining		Fluor. Remaining	0.516
WT	0.951952	lin-29(qy1)	0.955211		WT	1.08572	lin-29(qy1)	0.931275		WT	0.447423	lin-29(qy1)	0.388084
WT	1.04746	lin-29(qy1)	0.981583		WT	0.94155	lin-29(qy1)	0.969131		WT	0.339228	lin-29(qy1)	0.478652
WT	0.978176	lin-29(qy1)	0.963339		WT	1.02851	lin-29(qy1)	1.01141		WT	0.537815	lin-29(qy1)	0.54644
WT	1.01743	lin-29(qy1)	0.963318		WT	1.00285	lin-29(qy1)	0.994608		WT	0.581395	lin-29(qy1)	0.492063
WT	1.04812	lin-29(qy1)	1.00923		WT	0.960741	lin-29(qy1)	0.945365		WT	0.323572	lin-29(qy1)	0.478102
WT	1.05343	lin-29(qy1)	0.926957		WT	1.04494	lin-29(qy1)	0.879168				lin-29(qy1)	0.443366
WT	1.01591	lin-29(qy1)	0.993434		WT	0.98808	lin-29(qy1)	0.912224				lin-29(qy1)	0.33871
WT	0.961681	lin-29(qy1)	0.997775		WT	1.01692	lin-29(qy1)	1.16894
WT	0.912521	lin-29(qy1)	0.90669		WT	0.930884	lin-29(qy1)	0.992459
WT	0.956982	lin-29(qy1)	0.972191		WT	0.99981	lin-29(qy1)	1.10465
WT	0.986985	lin-29(qy1)	1.0804				lin-29(qy1)	1.02772
WT	1.00438	lin-29(qy1)	1.0248
WT	1.03515	lin-29(qy1)	0.92962
WT	0.962096	lin-29(qy1)	0.919771
WT	1.05038	lin-29(qy1)	1.01613
WT	1.04305	lin-29(qy1)	0.908538
WT	0.996623	lin-29(qy1)	0.92584
WT	1.04427	lin-29(qy1)	1.0373
WT	0.973104	lin-29(qy1)	1.00046
WT	0.960297	lin-29(qy1)	1.04347
		lin-29(qy1)	0.957143
*Calculated in JMP 12.0, Wilcoxon/Kruskal-Wallis Tests (Rank Sums), 2 Sample test with normal approximation
