# Supplementary material for: Boundary cells restrict dystroglycan trafficking to control basement membrane sliding during tissue remodeling
Source: eLife. 2016 Sep 23;5:e17218. doi: 10.7554/eLife.17218 (PMC5061546; doi:10.7554/eLife.17218)
Supplement: Figure 8—source data 6. — DOI: http://dx.doi.org/10.7554/eLife.17218.033 [file elife-17218-fig8-data6.xlsx]

## Sheet: Sheet1
	Percentage of fluoresence recovered
Time (s)	wt 1	wt 2	wt 3	wt 4	wt 5	wt 6	wt 7	wt 8	wt 9	wt 10	wt 11	wt 12	wt 13	mean	stdev	ttest
	100	100	100	100	100	100	100	100	100	100	100	100	100
0	7.00648	15.1792	3.87676	4.56698	4.92542	16.2521	21.9026	4.63597	6.44804	12.2949	5.52524	8.65767	9.6801	9.30395	5.56471	0.14465
30	37.5613	48.3761	39.381	45.3718	41.9639	49.8251	63.0469	39.5538	58.2029	41.3293	47.0887	40.3095	42.2534	45.7126	7.64521	0.717866
60	54.5221	56.631	50.5527	55.542	49.1606	59.8039	63.3669	45.2562	65.2672	56.3288	52.4954	42.6935	48.6895	53.87	6.6659	0.723818
90	54.8719	58.1589	58.8744	65.9934	69.0172	55.9298	68.2884	50.3033	63.852	54.1544	53.6368	50.2753	56.9225	58.483	6.39725	0.595728
120	68.9714	54.4349	55.0629	63.4988	57.1345	64.5902	79.8764	67.6057	70.5979	73.8026	58.4018	48.4939	52.0564	62.656	9.30699	0.775324
150	61.6532	68.0536	61.8232	62.3658	63.4595	62.3841	84.4609	57.0584	74.4559	66.4135	50.559	59.019	44.6417	62.796	9.89784	0.0846953
180	62.8815	61.2871	59.666	68.5053	76.9398	83.9851	90.2625	65.2694	65.5934	61.6143	52.4842	65.1122	41.1157	65.7474	12.6884	0.779503
210	71.397	65.9331	54.7039	73.0633	78.9095	60.187	73.976	65.1024	77.2919	57.8315	55.1451	62.3409	50.8117	65.1303	9.20956	0.0603647
240	68.4808	75.561	56.1549	82.7683	62.7436	66.2916	91.6142	64.8867	75.9357	64.1424	58.8289	55.4043	51.9013	67.2857	11.4994	0.552313
270	70.192	63.6876	52.1267	75.8566	73.9219	62.7322	90.9179	70.2401	58.9784	60.7653	64.674	40.8176	59.2515	64.9355	12.1391	0.0710719
300	66.6148	63.9523	45.1982	75.4528	79.7497	64.388	82.8521	72.8401	71.2717	70.868	64.6628	43.5888	57.7337	66.0902	11.8069	0.544228
330	71.0788	63.7209	44.8467	67.5127	73.0924	81.5645	66.3835	76.8553	72.9327	57.0183	71.7443	42.0824	64.9297	65.674	11.6362	0.0846595
360	66.8168	66.4732	39.7182	59.8718	81.4393	70.8408	74.6042	78.9961	75.6237	60.8889	68.6552	46.6955	61.7983	65.5709	12.068	0.44835
390	51.8312	60.6452	39.6855	66.3977	92.8148	65.1999	81.2008	63.207	82.2885	59.8375	90.233	76.9539	67.9335	69.0945	15.1942	0.752669
420	61.3814	62.9212	55.8193	62.4453	72.6881	67.2161	83.4871	75.9911	81.3752	64.2034	75.654	82.2378	62.1505	69.8131	9.22503	0.739788
450	64.033	65.481	60.317	62.9195	81.7194	73.8148	80.336	81.778	81.2444	66.4046	50.7725	82.9519	62.0634	70.295	10.5516	0.755938
480	62.4309	71.2015	57.2343	58.1859	82.9011	78.0493	67.3607	72.0111	67.7691	63.4081	59.3276	82.4531	64.2732	68.2004	8.71597	0.366504
510	58.2006	69.0387	57.8058	59.5201	72.0243	73.8376	73.782	73.5372	78.068	60.7214	67.0989	79.8104	57.268	67.7472	8.146	0.546437
540	60.2222	58.9325	55.2361	68.5137	76.3374	86.5197	68.52	65.2978	61.3068	74.9077	63.7002	80.5423	55.0473	67.3141	9.81466	0.437443
570	61.1323	55.2814	61.1906	70.0247	79.4382	69.6244	62.2263	72.6108	72.0187	66.3606	75.1553	90.1891	56.4033	68.5889	9.74606	0.313224
Time (s)	qy1 1	qy1 2	qy1 3	qy1 5	qy1 6	qy1 8	qy1 7	qy1 9	qy1 10	qy1 11	qy1 12
	100	100	100	100	100	100	100	100	100	100	100
0	8.65993	1.5572	11.81	-19.8797	24.5964	-2.99594	-10.2643	15.5608	10.2817	-3.30967	2.43375			3.49546	12.497
30	38.2445	35.9194	54.5632	29.7599	55.6949	39.2357	49.3842	51.3507	46.0209	37.3364	51.8722			44.4893	8.73557
60	50.045	48.4497	63.5011	31.3981	68.4604	49.3616	64.4627	65.8792	59.7747	41.963	64.3852			55.2437	11.823
90	58.2413	65.5321	63.3287	38.8947	80.6221	54.8752	58.5852	58.2287	65.4667	50.981	69.4884			60.3858	10.7075
120	59.7354	60.5776	63.2614	63.8215	72.7007	57.6602	69.144	67.1367	63.7615	50.5167	71.5027			63.6199	6.47477
150	65.4038	71.5432	71.6899	59.2274	78.5244	72.9367	79.8489	60.4798	62.2338	62.1877	80.6837			69.5236	8.02698
180	64.4249	65.2431	62.5379	61.0915	78.4455	63.1221	74.5941	67.7311	65.3592	60.2856	73.4162			66.9319	5.98058
210	65.4078	79.9014	65.646	77.9093	69.6131	60.6198	82.9902	78.4281	70.1988	62.8868	80.0209			72.1475	7.93024
240	68.5996	78.0128	68.9436	49.2279	74.7148	53.1196	88.91	72.7652	69.0935	68.0651	79.6804			70.103	11.2665
270	67.5931	74.4682	78.6424	70.6991	82.507	61.6785	82.5988	97.2089	61.0936	59.0289	80.3992			74.1744	11.5837
300	58.8664	71.6707	73.7298	54.2942	79.2179	60.6127	87.6015	66.8223	55.3822	69.0539	81.5559			68.9825	11.032
330	70.8203	85.9975	68.3737	49.4406	85.8246	76.5783	103.407	71.5247	62.4284	64.8916	92.1708			75.5871	15.2499
360	60.6589	85.0881	72.156	31.3514	75.4755	74.1623	93.675	64.8852	64.4404	55.6379	97.0309			70.4147	18.4748
390	72.1178	82.2056	80.1538	33.5954	72.4655	72.828	85.5089	60.5945	71.5342	53.4738	98.888			71.215	17.3743
420	72.456	97.4489	76.2462	11.3578	73.8305	78.7905	79.4429	67.1028	76.3592	72.2368	87.1611			72.0393	21.7281
450	72.8016	88.5415	71.2726	14.8805	79.2571	81.2929	81.9269	72.3318	74.5842	62.5944	96.8323			72.3923	21.1783
480	74.7475	78.4637	71.3747	32.1507	78.3116	75.6206	77.5533	72.6208	73.4423	65.7866	103.834			73.0824	16.6225
510	67.7742	83.8761	82.6067	19.9204	75.5203	70.3831	77.7008	79.1545	78.9909	57.5669	91.2048			71.3362	19.2446
540	70.7616	95.7996	83.1879	26.3049	64.2538	67.2932	79.3591	79.5117	75.2847	59.7218	90.7555			72.0213	18.6741
570	73.6705	96.1098	86.2061	26.9239	69.6131	92.4417	74.0275	79.0439	74.3015	57.4642	95.518			75.0291	19.9092
