# Supplementary material for: Boundary cells restrict dystroglycan trafficking to control basement membrane sliding during tissue remodeling
Source: eLife. 2016 Sep 23;5:e17218. doi: 10.7554/eLife.17218 (PMC5061546; doi:10.7554/eLife.17218)
Supplement: Figure 8—source data 7. — DOI: http://dx.doi.org/10.7554/eLife.17218.034 [file elife-17218-fig8-data7.xlsx]

## Sheet: Sheet1
	arbitrary fluoresence units		arbitrary fluoresence units		Wilcoxon rank sum p value*
wild type	0.574596	lin-29 (qy1)	2.01487		0.1792
wild type	1.19199	lin-29 (qy1)	1.02318		*Calculated in JMP 12.0, Wilcoxon/Kruskal-Wallis Tests (Rank Sums), 2 Sample test with normal approximation
wild type	1.45415	lin-29 (qy1)	2.45415
wild type	1.50985	lin-29 (qy1)	0.476933
wild type	1.71271	lin-29 (qy1)	1.11782
wild type	2.95857	lin-29 (qy1)	0.394472
wild type	0.460339	lin-29 (qy1)	0.85634
wild type	0.225236	lin-29 (qy1)	0.653405
wild type	0.299408	lin-29 (qy1)	0.852264
wild type	1.0589	lin-29 (qy1)	1.13992
wild type	0.254772	lin-29 (qy1)	2.54624
wild type	0.772044	lin-29 (qy1)	1.78962
wild type	0.781199	lin-29 (qy1)	0.651231
wild type	1.0515	lin-29 (qy1)	2.60944
wild type	0.519378	lin-29 (qy1)	0.907413
wild type	0.706721	lin-29 (qy1)	0.775221
wild type	1.01945	lin-29 (qy1)	1.27665
wild type	0.478581	lin-29 (qy1)	0.413172
wild type	2.29076	lin-29 (qy1)	1.73919
wild type	0.679851	lin-29 (qy1)	1.15081
