# Supplementary material for: Boundary cells restrict dystroglycan trafficking to control basement membrane sliding during tissue remodeling
Source: eLife. 2016 Sep 23;5:e17218. doi: 10.7554/eLife.17218 (PMC5061546; doi:10.7554/eLife.17218)
Supplement: Figure 8—source data 8. — DOI: http://dx.doi.org/10.7554/eLife.17218.035 [file elife-17218-fig8-data8.xlsx]

## Sheet: qy1
lin-29(qy1)	1	2	3	4	5	6	7	8	Mean
Green puncta	21	35	35	38	22	19	24	22	27
Green and Red puncta	5	10	10	10	6	5	6	7
Frac. Green with red	0.238095	0.285714	0.285714	0.263158	0.272727	0.263158	0.25	0.318182	0.272094
wild type	1	2	3	4	5	6	7	8
Green puncta	40	24	30	30	38	16	32	30	30
Green and Red puncta	9	6	6	6	18	3	6	5
Frac. Green with red	0.225	0.25	0.2	0.2	0.473684	0.1875	0.1875	0.166667	0.236294
