# Supplementary material for: Boundary cells restrict dystroglycan trafficking to control basement membrane sliding during tissue remodeling
Source: eLife. 2016 Sep 23;5:e17218. doi: 10.7554/eLife.17218 (PMC5061546; doi:10.7554/eLife.17218)
Supplement: Figure 8—source data 9. — DOI: http://dx.doi.org/10.7554/eLife.17218.036 [file elife-17218-fig8-data9.xlsx]

## Sheet: Sheet1
	Fluor./apical fluor.		Fluor./apical fluor.		Fluor./apical fluor.		Wilcoxon rank sum p value*
WT BM edge	2.04156	WT past BM	0.948032	lin-29 BM edge	1.01766		WT BM edge vs. lin-29 BM edge	<0.0001
WT BM edge	1.3885	WT past BM	0.953108	lin-29 BM edge	1.03746		WT BM edge vs. WT past BM edge	<0.0001
WT BM edge	1.21847	WT past BM	0.974033	lin-29 BM edge	0.988272		*Calculated in JMP 12.0, Wilcoxon/Kruskal-Wallis Tests (Rank Sums), 2 Sample test with normal approximation
WT BM edge	2.64074	WT past BM	1.03751	lin-29 BM edge	0.935357
WT BM edge	1.19214	WT past BM	1.09194	lin-29 BM edge	0.96451
WT BM edge	1.00444	WT past BM	0.647182	lin-29 BM edge	0.903627
WT BM edge	1.21651	WT past BM	1.07321	lin-29 BM edge	1.01375
WT BM edge	1.18338	WT past BM	0.988901	lin-29 BM edge	1.04544
WT BM edge	1.16376	WT past BM	0.995896	lin-29 BM edge	0.837594
WT BM edge	0.915791	WT past BM	0.861516	lin-29 BM edge	1.40487
WT BM edge	1.20728	WT past BM	0.999198	lin-29 BM edge	0.977809
WT BM edge	0.982211	WT past BM	1.0821	lin-29 BM edge	1.11929
WT BM edge	1.27677	WT past BM	1.00191	lin-29 BM edge	0.660121
WT BM edge	1.11336	WT past BM	0.997186	lin-29 BM edge	0.973846
WT BM edge	1.21585	WT past BM	1.00504	lin-29 BM edge	0.950753
WT BM edge	1.21563	WT past BM	0.996689	lin-29 BM edge	0.930202
WT BM edge	1.09092	WT past BM	1.04931	lin-29 BM edge	1.15443
WT BM edge	1.37304	WT past BM	0.994446	lin-29 BM edge	0.897416
WT BM edge	1.31068	WT past BM	0.9999	lin-29 BM edge	0.858407
WT BM edge	1.18559	WT past BM	1.01837	lin-29 BM edge	1.0123
