# Supplementary material for: Boundary cells restrict dystroglycan trafficking to control basement membrane sliding during tissue remodeling
Source: eLife. 2016 Sep 23;5:e17218. doi: 10.7554/eLife.17218 (PMC5061546; doi:10.7554/eLife.17218)
Supplement: Supplementary file 1. — DOI: http://dx.doi.org/10.7554/eLife.17218.042 [file elife-17218-supp1.xlsx]

## Sheet: Sheet1
Table S1. Presumptive Notch targets screened by RNAi for BM sliding defects.
Gene Public Name	Sequence Name	Trial 1		Trial 2		Trial 3		% Small Gap	Homology/Gene ontology
		Small BM Gap	Total	Small BM Gap	Total	Small BM Gap	Total
L4440 (- control)		0	15	2	32	2	30	5.19481
lag-2 (+ control)		10	24	7	27	9	27	33.3333
ctg-1	H06O01.3	9	30	4	15	8	20	32.3077	cral/trio and gold domain, SEC14-like protein 2
C04E6.7	C04E6.7	6	30					20	Acyl-coa dehydrogenase family member 10
ser-5	F16D3.7	5	30					16.6667	GPCR, serotonin receptor
lst-1	T22A3.3	5	30					16.6667	no known orthologs outside of nematodes, embryo development
M02E1.1	M02E1.1	4	26					15.3846	no known vertebrate orthologs
srd-1	F33H1.5	6	39					15.3846	GPCR, serpentine receptor chemosensory
twk-16	F52E4.4	4	28					14.2857	TWiK potassium channel
C05D9.8	C05D9.8	4	29					13.7931	Type VI collagen
cyp-43A1	E03E2.1	6	44					13.6364	Cytochrome P450 3A4 isoform 2
nhr-196	K06B4.5	4	30					13.3333	HNF4-Alpha-3 of Hepatocyte nuclear factor 4-alpha
F28C10.3	F28C10.3	5	38					13.1579	Ribosomal protein S6 kinase alpha-3
F09A5.4	F09A5.4	4	32					12.5	MOB (Mps One Binder) coactivators of NDR/LATS protein kinases
egl-4	F55A8.2	5	40					12.5	Isoform Beta of cGMP-dependent protein kinase 1
T24E12.10	T24E12.10	6	56					10.7143	acidic repeat-containing protein
lin-10	C09H6.2	3	30					10	Amyloid beta A4 precursor protein-binding family A member 2 isoform b
Y60C6A.1	Y60C6A.1	3	30					10	no known vertebrate orthologs, integral component of membrane
K09H11.1	K09H11.1	3	30					10	Acyl-CoA dehydrogenase family member 10
C04E6.8	C04E6.8	3	30					10	no known vertebrate orthologs
F46G10.4	F46G10.4	3	30					10	Alpha/beta hydrolase fold domain, fungal lipase like domain
C10E2.5	C10E2.5	3	30					10	no known vertebrate orthologs
skr-21	K08H2.1	3	30					10	S-phase kinase associated protein 1
nrx-1	C29A12.4	3	30					10	homologous to uncharacterized human protein, affects life span
tpra-1	D1046.5	3	32					9.375	Transmembrane protein adipocyte related 1
col-160	F57B1.4	3	32					9.375	Isoform 1 of collagen alpha-1(III) chain
mboa-5	ZK550.1	3	33					9.09091	Isoform 3 of lysophospholipid acyltransferase 1
lst-2	R160.7	3	33					9.09091	Zinc finger, FYVE domain containing 28
R02F2.1	R02F2.1	3	33					9.09091	Cyclin-I
madf-2	F36D1.1	3	35					8.57143	MADF domain transcription factor
F01G10.9	F01G10.9	3	35					8.57143	Homologous to human conserved hypothetical protein
cdkl-1	Y42A5A.4	3	35					8.57143	Cyclin-dependent kinase-like 4
C10E2.4	C10E2.4	2	24					8.33333	no known vertebrate orthologs
ceh-36	C37E2.4	2	25					8	Cone-rod homeobox protein
dpy-23	R160.1	3	39					7.69231	adaptor-related protein complex 2, Mu 1
col-162	Y2H9A.3	3	40					7.5	Surfactant Protein D
sre-13	C38C6.4	2	27					7.40741	Serpentine receptor class epsilon-13
F21D12.2	F21D12.2	4	54					7.40741	no known vertebrate orthologs, apoptosis and oogenesis
blos-8	R03A10.1	2	28					7.14286	no known vertebrate orthologs
alg-1	F48F7.1	3	43					6.97674	Protein argonaute-4
Y71F9B.13	Y71F9B.13	4	59					6.77966	no known vertebrate orthologs
H34C03.2	H34C03.2	2	30					6.66667	ubiquitin specific peptidase 4
nhr-97	H27C11.1	2	30					6.66667	nuclear receptor 5A1
Y40H4A.2	Y40H4A.2	2	30					6.66667	Protein phosphatase 1, catalytic subunit, beta isozyme
lst-3	Y37A1B.1	2	30					6.66667	Cell cycle and apoptosis regulator 1 and 2
K09H11.6	K09H11.6	2	30					6.66667	no known vertebrate orthologs, integral component of membrane
cat-1	W01C8.6	2	30					6.66667	Synaptic vesicular amine transporter
npr-7	F35G8.1	2	30					6.66667	Neuropeptide Y receptor Y1
lgc-23	C15A7.1	2	30					6.66667	Neuronal acetylcholine receptor subunit alpha-7
F57G12.1	F57G12.1	2	30					6.66667	no known vertebrate orthologs
Y7A5A.5	Y7A5A.5	2	30					6.66667	no known vertebrate orthologs
mau-2	C09H6.3	2	30					6.66667	Isoform 1 of MAU2 chromatid cohesion factor homolog
F32A5.4	F32A5.4	2	30					6.66667	no known vertebrate orthologs
lron-12	Y75B8A.5	2	31					6.45161	Isoform 1 of Leucine-rich repeat-containing protein 15
B0294.3	B0294.3	2	31					6.45161	no known vertebrate orthologs
afd-1	W03F11.6	2	31					6.45161	MLLT4 (myeloid/lymphoid or mixed-lineage leukemia translocated to, 4).
mlt-10	C09E8.3	2	31					6.45161	Isoform 1 of Neurofilament heavy polypeptide
sams-1	C49F5.1	3	47					6.38298	S-adenosylmethionine synthase isoform type-1
T23G4.2	T23G4.2	2	32					6.25	Lon peptidase 2, peroxisomal
F52G2.3	F52G2.3	2	32					6.25	no known vertebrate orthologs, embryo development
F02A9.4	F02A9.4	2	32					6.25	METHYLCROTONOYL-COENZYME A CARBOXYLASE 2 (BETA)
F09C3.2	F09C3.2	2	32					6.25	N-acetylneuraminic acid phosphatase
F46G10.4	F46G10.4	2	35					5.71429	no known vertebrate orthologs, hydrolase activity
ZK669.1	ZK669.1	1	21					4.7619	GEM interacting protein, histocompatibility (minor) HA-1
K03C7.3	K03C7.3	2	42					4.7619	no known vertebrate orthologs, integral component of membrane
M04G7.1	M04G7.1	2	43					4.65116	no known vertebrate orthologs, integral component of membrane
ZK994.1	ZK994.1	1	22					4.54545	carboxylesterase 4A, carboxyl ester lipase
trk-1	D1073.1	2	46					4.34783	ROS Proto-Oncogene 1 , Receptor Tyrosine Kinase
sygl-1	T27F6.4	1	27					3.7037	no known vertebrate orthologs
T22F7.4	T22F7.4	1	29					3.44828	no known vertebrate orthologs
F09C3.2	F09C3.2	1	30					3.33333	N-acetylneuraminic acid phosphatase
ulp-2	Y38A8.3	1	30					3.33333	SUMO1/sentrin specific peptidase 6 and 7
vha-7	C26H9A.1	1	30					3.33333	V-type proton ATPase 116 kDa subunit a isoform 1 isoform a
F33E2.6	F33E2.6	1	30					3.33333	no known vertebrate orthologs
R11F4.2	R11F4.2	1	30					3.33333	no known vertebrate orthologs, GPCR
cutl-16	K06A1.3	1	30					3.33333	Intestinal mucin 2
ZK669.3	ZK669.3	1	30					3.33333	Interferon, gamma-inducible protein 30
rpc-1	C42D4.8	1	30					3.33333	polymerase (RNA) III (DNA directed) polypeptide A
qui-1	Y45F10B.10	1	30					3.33333	homologous to human uncharacterized protein, bitter taste perception
nhr-270	R13D11.8	1	30					3.33333	Isoform HNF4-Alpha-3 of Hepatocyte nuclear factor 4-alpha
F28F8.7	F28F8.7	1	30					3.33333	REST corepressor 2, REST corepressor 3
pgp-12	F22E10.1	1	30					3.33333	Isoform 2 of Multidrug resistance protein 3
glb-20	R01E6.6	1	30					3.33333	homologous to human 24 kDa protein, heme binding
Y49A3A.4	Y49A3A.4	1	30					3.33333	no known vertebrate orthologs
elp-1	F38A6.2	1	30					3.33333	Echinoderm microtubule-associated protein
Y60A3A.9	Y60A3A.9	1	30					3.33333	transmembrane emp24 protein transport domain containing 9
ntr-2	F14F4.1	1	30					3.33333	Arginine vasopressin receptor 1A/B
fbxb-103	F53C3.2	1	31					3.22581	no known vertebrate orthologs
madd-2	C39F7.2	1	31					3.22581	Isoform 2 of Tripartite motif-containing protein 67
gap-2	ZK899.8	1	31					3.22581	Isoform 1 of Disabled homolog 2-interacting protein
lst-4	Y37A1B.2	1	31					3.22581	Sorting nexin-33
F53C3.11	F53C3.11	1	32					3.125	Fucosyltransferase
cyd-1	Y38F1A.5	1	36					2.77778	G1/S-specific cyclin-D2
sre-12	T07H8.7	1	36					2.77778	no known vertebrate orthologs, sensory perception
pqn-15	C24A8.3	1	39					2.5641	Nuclear receptor coactivator 6
ref-1	T01E8.2	0	30					0	no known vertebrate orthologs
Y116A8C.24	Y116A8C.24	0	30					0	FES proto-oncogene, tyrosine kinase
T25D3.4	T25D3.4	0	30					0	hippocampus abundant transcript 1
F45E12.6	F45E12.6	0	30					0	no known vertebrate orthologs
nhr-46	C45E5.6	0	30					0	Isoform HNF4-Alpha-3 of Hepatocyte nuclear factor 4-alpha
ptr-16	T21H3.2	0	30					0	Patched domain-containing protein C6orf138
clec-90	F57C9.2	0	30					0	no known vertebrate orthologs, integral component of membrane
cho-1	C48D1.3	0	30					0	sodium-dependent glucose transporter family
scrm-4	F11A6.2	0	30					0	Phospholipid scrambalase
cle-1	C36B1.1	0	30					0	Collagen alpha-1(XV) chain
cnt-2	Y39A1A.15	0	33					0	Isoform 2 of Arf-GAP with GTPase
