# Supplementary material for: Boundary cells restrict dystroglycan trafficking to control basement membrane sliding during tissue remodeling
Source: eLife. 2016 Sep 23;5:e17218. doi: 10.7554/eLife.17218 (PMC5061546; doi:10.7554/eLife.17218)
Supplement: Supplementary file 2. — DOI: http://dx.doi.org/10.7554/eLife.17218.043 [file elife-17218-supp2.xlsx]

## Sheet: Sheet2
Sec14 family genes in the C. elegans genome
Gene Public Name	Sequence Name	Homology	GOLD domain?
hpo-28	B0336.11	human MOSPD2 (motile sperm domain containing 2)
C11H1.9	C11H1.9	human SEC14L3	✓
C34C12.6	C34C12.6	human SEC14L2	✓
F18A11.2	F18A11.2	human SEC14L3	✓
F20G2.3	F20G2.3	human SEC14L2	✓
F28H7.8	F28H7.8	human SEC14L3	✓
unc-73	F55C7.7	human Triple functional domain protein/Dmel Trio
F55D12.2	F55D12.2	human SESTD1 (SEC14 and spectrin domains 1)
ctg-1	H06O01.3	human SEC14L2	✓
H41C03.1	H41C03.1	human SEC14L2	✓
R03A10.5	R03A10.5	human SEC14L3	✓
T03F7.7	T03F7.7	human SEC14L2	✓
ctg-2	T13H5.2	humans SEC14L2	✓
T23G5.2	T23G5.2	human SEC14L1	✓
cgr-1	T27A10.7	human SEC14L2	✓
rga-1	W02B12.8	human ARHGAP1
